# Supplementary material for: Standing lending facility in interbank market: Evidence from China
Source: PLoS One. 2023 May 26;18(5):e0284470. doi: 10.1371/journal.pone.0284470 (PMC10218752; doi:10.1371/journal.pone.0284470)
Supplement: S1 Table — (XLSX) [file pone.0284470.s005.xlsx]

## Sheet: Sheet1
	Quotation Banks	Listed	Time Span
1	Industrial and Commercial Bank of China	Y	2013Q1-2022Q1
2	Agricutrual Bank of China	Y	2013Q1-2022Q1
3	Bank of China	Y	2013Q1-2022Q1
4	China Construction Bank	Y	2013Q1-2022Q1
5	Bank of Communication	Y	2013Q1-2022Q1
6	China Merchants Bank	Y	2013Q1-2022Q1
7	China citic Bank	Y	2013Q1-2022Q1
8	China Everbright Bank	Y	2013Q1-2022Q1
9	Industrial Bank	Y	2013Q1-2022Q1
10	SPD Bank	Y	2013Q1-2022Q1
11	Bank of Beijing	Y	2013Q1-2022Q1
12	Bank of Shanghai	Y	2013Q1-2022Q1
13	HSBC (China)	N	-
14	Huaxia Bank	Y	2013Q1-2022Q1
15	China Guangdong Bank	N	-
16	Postal Savings Bank of China	Y	2013Q1-2022Q1
17	China Developement Bank	N	-
18	China Minsheng Bank	Y	2017Q3-2022Q1
