# Supplementary material for: Standing lending facility in interbank market: Evidence from China
Source: PLoS One. 2023 May 26;18(5):e0284470. doi: 10.1371/journal.pone.0284470 (PMC10218752; doi:10.1371/journal.pone.0284470)
Supplement: S2 Table — (XLSX) [file pone.0284470.s006.xlsx]

## Sheet: Sheet1
variable	obs	mean	sd	min	max	skewness	kurtosis
gdp	37	6.546	3.165	-6.900	18.30	-0.770	14.79
omo	37	0.0159	0.0614	-0.158	0.186	-0.104	4.199
reserve	37	16.13	2.994	11.50	20	-0.0975	1.567
slf	36	0.0132	0.0230	0	0.119	3.208	14.23
liq tension	37	1.504	1.011	-0.0672	3.655	0.491	1.990
