# Supplementary material for: Standing lending facility in interbank market: Evidence from China
Source: PLoS One. 2023 May 26;18(5):e0284470. doi: 10.1371/journal.pone.0284470 (PMC10218752; doi:10.1371/journal.pone.0284470)
Supplement: S3 Table — (XLSX) [file pone.0284470.s007.xlsx]

## Sheet: Sheet1
variable	obs	mean	sd	min	max	skewness	kurtosis
tier 1 ratio	336	10.14	1.308	7.600	14.94	0.817	3.681
niir	359	0.715	0.0972	0.428	0.968	-0.0778	2.672
npl	347	1.342	0.380	0.490	2.350	-0.180	2.090
income	353	10.60	9.752	-15.78	42.16	-0.0644	3.112
asset	347	11.69	6.731	-4.272	36.51	0.780	3.761
bid 1M	354	3.356	1.001	1.451	5.776	0.564	2.400
bid ON	354	2.317	0.570	1.314	3.969	0.819	3.620
bid 1W	354	2.787	0.693	1.801	4.705	1.278	3.788
bid 2W	354	3.101	0.846	1.525	5.229	0.674	2.647
bid 3M	354	3.492	0.985	1.515	5.648	0.324	1.923
bid 6M	354	3.525	0.884	1.636	5.088	0.148	1.833
