# Supplementary material for: Standing lending facility in interbank market: Evidence from China
Source: PLoS One. 2023 May 26;18(5):e0284470. doi: 10.1371/journal.pone.0284470 (PMC10218752; doi:10.1371/journal.pone.0284470)
Supplement: S4 Table — (XLSX) [file pone.0284470.s008.xlsx]

## Sheet: Sheet1
variables	obs	mean	sd	min	max	skewness	kurtosis
tier 1 ratio	185	12.21	1.410	8.650	15.04	-0.355	2.547
niir	185	0.703	0.0609	0.561	0.828	-0.283	2.578
npl	185	1.438	0.277	0.870	2.400	0.862	6.031
income	185	6.702	5.374	-10.59	26.48	-0.192	3.918
asset	185	8.917	2.655	2.702	17.95	0.671	3.875
bid 1M	185	3.386	0.988	1.527	5.807	0.566	2.394
bid ON	185	2.317	0.578	1.290	4.027	0.810	3.559
bid 1W	185	2.786	0.704	1.728	4.690	1.214	3.555
bid 2W	185	3.119	0.840	1.533	5.250	0.654	2.560
bid 3M	185	3.518	0.990	1.581	5.814	0.371	2.049
bid 6M	185	3.544	0.882	1.660	5.678	0.185	1.950
