# Supplementary material for: Standing lending facility in interbank market: Evidence from China
Source: PLoS One. 2023 May 26;18(5):e0284470. doi: 10.1371/journal.pone.0284470 (PMC10218752; doi:10.1371/journal.pone.0284470)
Supplement: S5 Table — (XLSX) [file pone.0284470.s009.xlsx]

## Sheet: Sheet1
Variable	Test Equation*	ADF-stat	P-value
gdp	(C,0,0)	-4.4411	0.0003
omo	(C,0,0)	-6.9771	0.0000
reserve	(C,T,2)	-3.5527	0.0341
slf	(C,0,0)	-2.9657	0.0382
liq	(C,0,4)	-3.1935	0.0204
*Test equations are denoted in the style of (C,T,L), where C denotes the constant interception, T denotes the trend term, and L denotes the order of lag.
