# Supplementary material for: Standing lending facility in interbank market: Evidence from China
Source: PLoS One. 2023 May 26;18(5):e0284470. doi: 10.1371/journal.pone.0284470 (PMC10218752; doi:10.1371/journal.pone.0284470)
Supplement: S6 Table — (XLSX) [file pone.0284470.s010.xlsx]

## Sheet: Sheet1
lag	LL	LR	df	p	FPE	AIC	HQIC	SBIC
0	70.8638				4.6e-05	-4.30399	-4.27362	-4.21238
1	80.1552	18.583*	4	0.001	0.000033*	-4.6347*	-4.5436*	-4.35987*
2	81.5695	2.8286	4	0.587	3.9e-05	-4.47309	-4.32126	-4.01505
3	84.1652	5.1914	4	0.268	4.3e-05	-4.38532	-4.17277	-3.74407
4	84.4823	0.63419	4	0.959	5.5e-05	-4.15514	-3.88185	-3.33067
