# Supplementary material for: Standing lending facility in interbank market: Evidence from China
Source: PLoS One. 2023 May 26;18(5):e0284470. doi: 10.1371/journal.pone.0284470 (PMC10218752; doi:10.1371/journal.pone.0284470)
Supplement: S7 Table — (XLSX) [file pone.0284470.s011.xlsx]

## Sheet: Sheet1
Eigenvalue	Modulus
0.69728	0.69728
0.478542	0.478542
