# Supplementary material for: Standing lending facility in interbank market: Evidence from China
Source: PLoS One. 2023 May 26;18(5):e0284470. doi: 10.1371/journal.pone.0284470 (PMC10218752; doi:10.1371/journal.pone.0284470)
Supplement: S8 Table — (XLSX) [file pone.0284470.s012.xlsx]

## Sheet: Sheet1
lag	χ2	df	Prob>χ2
1	1.7421	4	0.78305
2	1.9681	4	0.74163
3	3.4538	4	0.48494
4	4.1151	4	0.39065
5	4.5673	4	0.33464
