# Supplementary material for: Standing lending facility in interbank market: Evidence from China
Source: PLoS One. 2023 May 26;18(5):e0284470. doi: 10.1371/journal.pone.0284470 (PMC10218752; doi:10.1371/journal.pone.0284470)
Supplement: S9 Table — (XLSX) [file pone.0284470.s013.xlsx]

## Sheet: Sheet1
Equation	χ2	df	Prob>χ2
slf	437.235	2	0.00000
liq	2.928	2	0.23127
ALL	440.164	4	0.00000
