# Supplementary material for: Standing lending facility in interbank market: Evidence from China
Source: PLoS One. 2023 May 26;18(5):e0284470. doi: 10.1371/journal.pone.0284470 (PMC10218752; doi:10.1371/journal.pone.0284470)
Supplement: S10 Table — (XLSX) [file pone.0284470.s014.xlsx]

## Sheet: Sheet1
Equation	Excluded	χ2	df	Prob>χ2
slf	liq	0.08851	1	0.766
slf	ALL	0.08851	1	0.766
liq	slf	4.3932	1	0.036
liq	ALL	4.3932	1	0.036
