# Supplementary material for: Standing lending facility in interbank market: Evidence from China
Source: PLoS One. 2023 May 26;18(5):e0284470. doi: 10.1371/journal.pone.0284470 (PMC10218752; doi:10.1371/journal.pone.0284470)
Supplement: S11 Table — (XLSX) [file pone.0284470.s015.xlsx]

## Sheet: Sheet1
	(1)	(2)	(3)
VARIABLES	NSOCB	SOCB	Overall
L.omo	-0.000	-0.000	-0.000*
	(0.000)	(0.000)	(0.000)
L.reserve	0.000	-0.000	0.000
	(0.000)	(0.000)	(0.000)
L.slf	0.001	0.002**	0.001**
	(0.001)	(0.000)	(0.001)
gdp	0.000	-0.000	0.000
	(0.000)	(0.000)	(0.000)
tier 1 ratio	-0.000***	-0.000***	-0.000***
	(0.000)	(0.000)	(0.000)
niir	-0.001	-0.001**	-0.000
	(0.000)	(0.000)	(0.000)
npl	0.000	0.000***	0.000
	(0.000)	(0.000)	(0.000)
income	-0.000	-0.000	-0.000
	(0.000)	(0.000)	(0.000)
asset	0.000*	-0.000	0.000**
	(0.000)	(0.000)	(0.000)
Constant	0.007***	0.007***	0.007***
	(0.001)	(0.001)	(0.001)
Bank FE	YES	YES	YES
Time FE	YES	YES	YES
Observations	310	175	485
R-squared	0.813	0.957	0.826
Number of bank	10	5	15
Clustering	Bank	Bank	Bank
Robust standard errors in parentheses
*** p<0.01, ** p<0.05, * p<0.1
