# Supplementary material for: Standing lending facility in interbank market: Evidence from China
Source: PLoS One. 2023 May 26;18(5):e0284470. doi: 10.1371/journal.pone.0284470 (PMC10218752; doi:10.1371/journal.pone.0284470)
Supplement: S12 Table — (XLSX) [file pone.0284470.s016.xlsx]

## Sheet: Sheet1
	(1)	(2)	(3)
VARIABLES	NSOCB	SOCB	Overall
L.liq	-0.083*	-0.211***	-0.112***
	(0.043)	(0.036)	(0.025)
L.omo	-1.094**	-1.980**	-1.357***
	(0.347)	(0.485)	(0.227)
L.reserve	0.990***	1.023***	0.979***
	(0.023)	(0.084)	(0.018)
L.slf	9.899***	10.769***	10.230***
	(0.841)	(1.243)	(0.533)
L.z	364.460***	1,461.746***	448.253***
	(56.381)	(230.663)	(87.993)
gdp	0.034***	0.037***	0.035***
	(0.002)	(0.004)	(0.001)
tier 1 ratio	0.065**	0.180	0.061**
	(0.020)	(0.116)	(0.027)
niir	0.488**	0.509	0.137
	(0.201)	(1.001)	(0.210)
npl	-0.215**	-0.732**	-0.238***
	(0.068)	(0.200)	(0.056)
income	-0.010***	-0.018**	-0.011***
	(0.002)	(0.006)	(0.002)
asset	0.006	0.011	0.006
	(0.007)	(0.006)	(0.005)
Constant	-19.960***	-25.593***	-19.696***
	(0.699)	(3.556)	(0.790)
Bank FE	YES	YES	YES
Time FE	YES	YES	YES
Observations	278	175	453
R-squared	0.894	0.883	0.884
Number of bank	10	5	15
Clustering	Bank	Bank	Bank
Robust standard errors in parentheses
*** p<0.01, ** p<0.05, * p<0.1
