# Supplementary material for: Standing lending facility in interbank market: Evidence from China
Source: PLoS One. 2023 May 26;18(5):e0284470. doi: 10.1371/journal.pone.0284470 (PMC10218752; doi:10.1371/journal.pone.0284470)
Supplement: S13 Table — (XLSX) [file pone.0284470.s017.xlsx]

## Sheet: Sheet1
	(1)	(2)	(3)
VARIABLES	NSOCB	SOCB	Overall
L.liq	-0.111***	-0.120*	-0.123***
	(0.033)	(0.044)	(0.025)
L.omo	12.735	-30.452	2.009
	(14.105)	(19.817)	(10.657)
L.reserve	1.327**	2.322	1.358***
	(0.430)	(1.302)	(0.291)
L.slf	233.482***	188.514	223.540***
	(63.047)	(102.502)	(55.088)
gdp	0.021***	-0.006	0.024***
	(0.003)	(0.008)	(0.003)
tier 1 ratio	0.326	1.189	0.241
	(0.589)	(1.751)	(0.388)
npl	0.335	2.113	0.558
	(0.513)	(2.794)	(0.361)
income	0.054***	-0.015	0.047***
	(0.011)	(0.020)	(0.013)
asset	-0.004	-0.014	-0.009
	(0.035)	(0.050)	(0.030)
niir	10.582	32.840	8.875
	(8.934)	(29.229)	(6.438)
niir×tier 1 ratio	-0.588	-1.741	-0.243
	(0.824)	(2.306)	(0.544)
L.omo×
tier 1 ratio	-1.288	2.991	-0.249
	(1.439)	(1.947)	(0.945)
npl	1.248	2.132	1.402
	(1.009)	(2.268)	(0.939)
income	-0.007	-0.021	-0.001
	(0.022)	(0.072)	(0.019)
asset	-0.191***	-0.304	-0.172***
	(0.049)	(0.152)	(0.041)
niir	-24.708	35.310	-7.218
	(21.644)	(38.087)	(15.553)
niir×tier 1 ratio	2.406	-3.688	0.575
	(2.164)	(3.242)	(1.397)
L.reserve×
tier 1 ratio	0.000	-0.038	0.002
	(0.042)	(0.103)	(0.025)
npl	-0.020	-0.125	-0.037
	(0.031)	(0.152)	(0.021)
income	-0.004***	-0.002	-0.004***
	(0.001)	(0.001)	(0.001)
asset	0.001	0.003	0.002
	(0.002)	(0.003)	(0.002)
niir	-0.382	-1.381	-0.269
	(0.599)	(1.635)	(0.408)
niir×tier 1 ratio	0.010	0.047	-0.013
	(0.057)	(0.134)	(0.035)
L.slf×
tier 1 ratio	-18.568**	-19.739	-18.407***
	(6.250)	(10.505)	(5.985)
npl	-23.400***	-20.225*	-17.816**
	(6.150)	(8.936)	(6.364)
income	0.090	2.398**	0.164
	(0.295)	(0.862)	(0.277)
asset	0.209	-2.127*	-0.272
	(0.239)	(0.996)	(0.342)
niir	-211.253**	-121.324	-225.120***
	(71.241)	(141.153)	(64.383)
niir×tier 1 ratio	17.950*	17.163	21.078**
	(8.371)	(14.882)	(7.335)
Constant	-26.376***	-45.518	-26.211***
	(6.199)	(23.930)	(4.554)
Bank FE	YES	YES	YES
Time FE	YES	YES	YES
Observations	299	175	474
R-squared	0.908	0.918	0.897
Number of bank	10	5	15
Clustering	Bank	Bank	Bank
Robust standard errors in parentheses
*** p<0.01, ** p<0.05, * p<0.1
