# Supplementary material for: Standing lending facility in interbank market: Evidence from China
Source: PLoS One. 2023 May 26;18(5):e0284470. doi: 10.1371/journal.pone.0284470 (PMC10218752; doi:10.1371/journal.pone.0284470)
Supplement: S14 Table — (XLSX) [file pone.0284470.s018.xlsx]

## Sheet: Sheet1
	(1)	(2)	(3)
VARIABLES	NSOCB	SOCB	Overall
L.liq	-0.077*	-0.145***	-0.101***
	(0.041)	(0.025)	(0.024)
L.omo	-1.154***	-1.607***	-1.360***
	(0.271)	(0.230)	(0.166)
L.reserve	0.954***	0.911***	0.948***
	(0.018)	(0.049)	(0.013)
L.slf	10.303***	10.074***	10.520***
	(0.810)	(1.126)	(0.445)
gdp	0.035***	0.034***	0.035***
	(0.002)	(0.002)	(0.002)
tier 1 ratio	-0.004	-0.109	-0.019
	(0.011)	(0.077)	(0.013)
niir	-0.053	-0.494	-0.241
	(0.224)	(0.719)	(0.211)
npl	-0.049	-0.244	-0.079
	(0.117)	(0.179)	(0.083)
income	-0.011***	-0.015*	-0.011***
	(0.002)	(0.006)	(0.002)
asset	0.009	0.004	0.008
	(0.007)	(0.008)	(0.005)
Constant	-16.657***	-13.896***	-16.159***
	(0.452)	(2.033)	(0.407)
Bank FE	YES	YES	YES
Time FE	YES	YES	YES
Observations	299	175	474
R-squared	0.887	0.866	0.878
Number of bank	10	5	15
Clustering	Bank	Bank	Bank
Robust standard errors in parentheses
*** p<0.01, ** p<0.05, * p<0.1
