# Supplementary material for: Standing lending facility in interbank market: Evidence from China
Source: PLoS One. 2023 May 26;18(5):e0284470. doi: 10.1371/journal.pone.0284470 (PMC10218752; doi:10.1371/journal.pone.0284470)
Supplement: S15 Table — (XLSX) [file pone.0284470.s019.xlsx]

## Sheet: Sheet1
	(1)	(2)	(3)	(4)
VARIABLES	ON	1W	2W	3M
Lagged r	-0.278***	-0.319***	-0.137***	-0.032
	(0.017)	(0.015)	(0.025)	(0.025)
L.omo	-1.172***	-1.652***	-1.625***	-1.290***
	(0.057)	(0.068)	(0.147)	(0.191)
L.reserve	0.492***	0.565***	0.859***	0.927***
	(0.014)	(0.018)	(0.015)	(0.017)
L.slf	1.941***	7.587***	7.283***	7.854***
	(0.220)	(0.270)	(0.337)	(0.548)
gdp	0.006***	0.012***	0.026***	0.040***
	(0.001)	(0.001)	(0.001)	(0.001)
tier 1 ratio	-0.051***	-0.056***	-0.009	-0.026
	(0.016)	(0.018)	(0.013)	(0.017)
niir	-0.284	-0.393*	0.032	-0.431*
	(0.189)	(0.201)	(0.191)	(0.221)
npl	-0.057	-0.140	-0.104	-0.091
	(0.061)	(0.081)	(0.082)	(0.086)
income	-0.006***	-0.005***	-0.007***	-0.012***
	(0.001)	(0.001)	(0.002)	(0.002)
asset	0.003	0.001	-0.000	0.009
	(0.005)	(0.005)	(0.005)	(0.005)
Constant	-7.509***	-8.159***	-14.732***	-15.997***
	(0.409)	(0.504)	(0.415)	(0.494)
Bank FE	YES	YES	YES	YES
Time FE	YES	YES	YES	YES
Observations	474	474	474	474
R-squared	0.739	0.765	0.833	0.870
Number of bank	15	15	15	15
Clustering	Bank	Bank	Bank	Bank
Robust standard errors in parentheses
*** p<0.01, ** p<0.05, * p<0.1
